# Supplementary material for: Induction of Broadly Neutralizing HIV Antibodies by a Two-Step Mechanism Informs Vaccine Design
Source: Science. Author manuscript; Available in PMC 2026 Jun 26. (PMC13308464; doi:10.1126/science.aec6396)
Supplement: Data S4 [file NIHMS2174568-supplement-Data_S4.xlsx]

## Sheet: Supplementary Data 4
	mAb ID	WPI	Probes	5MUT	T250	CAP256 SU	Q23	Ce1176
Group 1	V634-263	40	Q23++	>50	>50	>50	>50	>50
	V634-282	40	Q23++	>50	>50	>50	>50	>50
	V634-301	40	Q23++	>50	>50	>50	>50	>50
	V634-163	40	Q23++	>50	>50	>50	>50	>50		Reciprocal IC50 (μg/mL)
	V634-227	40	Q23++	>50	>50	>50	>50	>50		>50
	V634-516	40	Q23++	>50	>50	>50	>50	>50		10-50
	V634-11	40	Q23++	>50	>50	>50	>50	>50		1-10
	V634-121	40	Q23++	31.95	>50	>50	>50	>50		0.1-1
	V634-248	40	Q23++	3.395	>50	>50	>50	>50		0.01-0.1
	V634-309	40	Q23++	2.254	>50	>50	>50	>50		<0.01
	V634-369	40	Q23++	0.07719	4.413	>50	0.34	1.636
	V634-307	40	Q23++	0.06211	9.153	48.04	0.1415	1.285
	V634-350	40	Q23++	0.03844	1.328	2.732	0.08289	0.6021
	V634-358	40	Q23++	0.03419	0.6257	7.977	0.09558	0.5401
	V634-495	40	Q23++	0.04625	1.662	16.68	0.09331	0.5017
	V634-323	40	Q23++	0.02407	0.679	48.76	0.1162	0.3449
	V634-75	40	Q23++	0.04042	20.5	>50	0.05683	1.12
	V634-127	40	Q23++	0.02843	35.02	0.959	0.07844	1.862
	V634-136	40	Q23++	0.008655	0.2663	7.137	0.03484	0.1811
	V634-152	40	Q23++	0.01415	0.2294	11.22	0.04439	0.3324
	V634-154	40	Q23++	0.03099	0.3749	14.11	0.07894	0.4217
	V634-539	52	T250++	0.2894	3.457	2.498	0.5234	1.9
	V634-540	52	T250++	0.04356	6.041	1.406	0.2151	3.25
	V634-541	52	T250++	0.3704	0.1785	>50	1.575	8.738
	V634-548	52	T250++	0.1152	0.08211	9.208	0.07772	3.196
	V634-550	52	T250++	0.01053	0.1268	9.397	0.0884	0.4065
	V634-552	52	T250++	0.2391	0.2583	36.06	0.2011	5.501
	V634-555	52	T250++	0.2315	0.1918	8.68	0.3466	3.276
	V634-189	40	Q23++	>50	>50	>50	>50	>50
	V634-66	40	Q23++	>50	>50	>50	>50	>50
	V634-87	40	Q23++	>50	>50	>50	>50	>50
	V634-247	40	Q23++	>50	>50	>50	>50	>50
	V634-257	40	Q23++	>50	>50	>50	>50	>50
	V634-181	40	Q23++	>50	>50	>50	>50	>50
	V634-217	40	Q23++	>50	>50	>50	>50	>50
	V634-319	40	Q23++	>50	>50	>50	>50	>50
	V634-145	40	Q23++	1.123	>50	>50	2.404	>50
	V634-28	40	Q23++	>50	>50	>50	>50	1.108
	V634-438	40	Q23++	>50	>50	>50	>50	>50
	V634-534	52	T250++	>50	>50	>50	>50	>50
	V634-569	52	T250++	>50	>50	>50	>50	>50
	V634-596	52	T250++	>50	>50	>50	>50	>50
	V635-6	44	Q23+CAP256SU+	>50	>50	>50	>50	>50
	V635-115	75	T250++	>50	>50	>50	>50	>50
	V635-11	44	Q23+CAP256SU+	38.49	>50	>50	>50	>50
	V635-14	44	Q23+CAP256SU+	>50	>50	>50	>50	>50
	V635-151	75	T250++	28.29	17.52	>50	>50	>50
	V635-152	75	T250++	32.02	20.31	>50	>50	>50
	V635-17	44	Q23+CAP256SU+	41.86	17.27	>50	>50	>50
	V635-22	44	Q23+CAP256SU+	>50	>50	>50	>50	>50
	V635-33	44	Q23+CAP256SU+	0.06083	>50	0.3001	0.1007	0.7011
	V635-154	75	T250++	0.02689	>50	0.2121	0.05181	0.295
	V635-43	44	Q23+CAP256SU+	>50	>50	>50	>50	>50
	V635-47	44	Q23+CAP256SU+	>50	>50	>50	>50	>50
	V635-56	44	Q23+CAP256SU+	>50	>50	>50	>50	>50
	V635-72	44	Q23+CAP256SU+	>50	>50	>50	>50	>50
	V635-121	75	T250++	>50	>50	>50	>50	>50
	V635-130	75	T250++	>50	>50	>50	>50	>50
	V635-133	75	T250++	>50	36.57	>50	>50	>50
	V635-137	75	T250++	>50	0.004292	>50	>50	>50
	V635-140	75	T250++	>50	>50	>50	>50	>50
	V635-143	75	T250++	>50	>50	>50	45.26	>50
	V635-149	75	T250++	>50	>50	>50	>50	>50
Group 2	V641-2	40	Q23+CAP256SU+	>50	>50	>50	>50	>50
	V641-11	40	Q23+CAP256SU+	>50	>50	>50	>50	>50
	V641-18	40	Q23+CAP256SU+	>50	>50	>50	>50	>50
	V641-21	40	Q23+CAP256SU+	>50	>50	>50	>50	>50
	V641-24	40	Q23+CAP256SU+	>50	>50	>50	>50	>50
	V641-29	40	Q23+CAP256SU+	>50	>50	>50	>50	>50
	V641-36	40	Q23+CAP256SU+	23.55	>50	>50	>50	>50
	V641-51	40	Q23+CAP256SU+	>50	>50	>50	>50	>50
	V641-52	40	Q23+CAP256SU+	>50	>50	>50	>50	>50
	V641-61	40	Q23+CAP256SU+	>50	>50	>50	>50	>50
	V641-66	40	Q23+CAP256SU+	>50	>50	>50	>50	>50
	V641-73	40	Q23+CAP256SU+	>50	>50	>50	>50	>50
	V641-75	40	Q23+CAP256SU+	>50	>50	>50	>50	>50
	V641-96	40	Q23+CAP256SU+	>50	>50	>50	>50	>50
	V641-102	40	Q23+CAP256SU+	>50	>50	>50	>50	>50
	V641-115	40	Q23+CAP256SU+	>50	>50	>50	>50	>50
	V641-118	40	Q23+CAP256SU+	>50	>50	>50	>50	>50
	V641-131	40	Q23+CAP256SU+	>50	>50	>50	>50	>50
	V641-137	40	Q23+CAP256SU+	>50	>50	>50	>50	>50
	V641-569	40	Ce1176++	>50	>50	>50	>50	>50
	V641-572	40	Ce1176++	>50	>50	>50	>50	>50
	V641-143	40	Q23+CAP256SU+	>50	>50	>50	>50	>50
	V641-146	40	Q23+CAP256SU+	>50	>50	>50	>50	>50
	V641-261	44	T250++	>50	12.19	>50	>50	>50
	V641-269	44	T250++	>50	>50	>50	>50	>50
	V641-271	44	T250++	>50	0.002545	>50	>50	>50
	V641-275	44	T250++	>50	0.5022	>50	>50	>50
	V641-276	44	T250++	>50	22	>50	>50	>50
	V641-600	65	Q23++Q23V3KO-	11.78	>50	0.01081	3.559	>50
	V641-603	65	Q23++Q23V3KO-	>50	>50	0.01733	>50	>50
	V641-289	44	T250++	>50	0.7461	>50	>50	>50
	V641-290	44	T250++	>50	>50	>50	>50	>50
	V641-301	44	T250++	>50	>50	>50	>50	>50
	V641-281	44	T250++	>50	3.142	>50	>50	>50
	V641-284	44	T250++	>50	>50	>50	>50	>50
	V641-285	44	T250++	>50	>50	>50	>50	>50
	V641-288	44	T250++	>50	17.2	>50	>50	>50
	V641-303	44	T250++	>50	30.46	>50	>50	>50
	V641-310	44	T250++	>50	25.31	>50	>50	>50
	V641-313	44	T250++	>50	0.00238	>50	>50	>50
	V641-421	44	T250++	>50	>50	>50	>50	>50
	V641-320	44	T250++	>50	>50	>50	>50	>50
	V641-424	44	T250++	>50	49.3	>50	>50	>50
	V641-325	44	T250++	>50	>50	>50	>50	>50
	V641-333	44	T250++	>50	>50	>50	>50	>50
	V641-437	44	T250++	>50	>50	>50	>50	>50
	V641-340	44	T250++	>50	>50	>50	>50	>50
	V641-343	44	T250++	>50	>50	>50	>50	>50
	V641-254	44	T250++	>50	>50	>50	>50	>50
	V641-466	44	TRO11++	>50	>50	>50	>50	>50
	V641-470	44	TRO11++	>50	>50	>50	>50	>50
	V641-472	44	TRO11++	>50	>50	>50	>50	>50
	V641-476	44	TRO11++	11.28	>50	>50	>50	>50
	V641-484	44	TRO11++	>50	>50	>50	>50	>50
	V641-523	44	TRO11++	>50	>50	>50	>50	>50
	V641-578	44	Ce1176++	>50	>50	>50	>50	>50
	V641-543	44	TRO11++	>50	>50	>50	>50	>50
	V641-609	65	Q23++Q23V3KO-	0.1006	>50	>50	1.041	>50
	V641-612	65	Q23++Q23V3KO-	0.1685	>50	>50	>50	>50
	V641-620	65	Q23++Q23V3KO-	0.003291	0.2657	>50	0.01332	0.523
	V641-628	65	Q23++Q23V3KO-	0.0494	>50	>50	0.285	>50
	V641-629	65	Q23++Q23V3KO-	0.04885	4.06	>50	0.1943	>50
	V641-547	44	TRO11++	>50	>50	>50	>50	>50
	V641-184	40	Q23+CAP256SU+	>50	>50	>50	>50	>50
	V641-550	44	TRO11++	>50	>50	>50	>50	>50
	V641-188	40	Q23+CAP256SU+	0.2113	>50	0.3145	2.386	32.96
	V641-194	40	Q23+CAP256SU+	>50	>50	>50	>50	>50
	V641-196	40	Q23+CAP256SU+	0.06551	>50	0.4476	0.08898	14.62
	V641-220	40	Q23+CAP256SU+	0.06503	>50	0.205	0.1521	0.7397
	V641-187	40	Q23+CAP256SU+	>50	>50	>50	>50	>50
	V641-554	44	TRO11++	>50	>50	>50	>50	>50
	V645-20	40	Q23+CAP256SU+	0.02088	>50	0.09072	0.02942	0.2302
	V645-21	40	Q23+CAP256SU+	0.05319	1.863	1.308	0.1629	15.69
	V645-158	44	T250++	0.03549	0.318	0.3993	0.0438	4.178
	V645-152	44	T250++	0.01411	0.01086	0.4553	0.04279	>50
	V645-161	44	T250++	0.05642	>50	42.23	0.05946	>50
	V645-37	40	Q23+CAP256SU+	>50	>50	>50	>50	>50
	V645-40	40	Q23+CAP256SU+	17.86	>50	>50	>50	>50
	V645-42	40	Q23+CAP256SU+	>50	>50	>50	>50	>50
	V645-51	40	Q23+CAP256SU+	>50	>50	>50	>50	>50
	V645-62	40	Q23+CAP256SU+	>50	>50	>50	>50	>50
	V645-148	44	T250++	>50	>50	>50	>50	>50
	V645-149	44	T250++	>50	>50	>50	>50	>50
	V645-163	44	T250++	>50	>50	>50	>50	>50
	V645-170	44	T250++	>50	>50	>50	>50	>50
	V645-176	44	T250++	>50	>50	>50	>50	>50
	V645-180	44	T250++	>50	>50	>50	>50	>50
	V645-187	44	T250++	>50	>50	>50	>50	>50
Group 3	AM12-3	40	T250+CAP256wk34+	>250	>250	>250	>250	>250
	AM12-4	40	T250+CAP256wk34+	>250	>250	>250	>250	>250
	AM12-90	51	Q23+CAP256SU+	>50	>50	>50	>50	>250
	AM12-340	36	Q23+CAP256SU+	0.008486	17.09	7.127	0.04394	0.04714
	AM12-347	36	Q23+CAP256SU+	0.03327	1.514	5.819	0.4578	>50
	AM12-351	36	Q23+CAP256SU+	0.0264	0.1025	5.287	0.3412	>50
	AM12-352	36	Q23+CAP256SU+	0.01512	2.097	0.146	0.07386	0.6672
	AM12-13	40	T250+CAP256wk34+	10.1	>250	>250	>250	>250
	AM12-20	40	T250+CAP256wk34+	182.2	>250	>250	>250	>250
	AM12-21	40	T250+CAP256wk34+	>250	>250	>250	>250	>250
	AM12-250	36	Q23+CAP256SU+	>250	>250	>250	>250	>250
	AM12-22	40	T250+CAP256wk34+	>250	>250	>250	>250	>250
	AM12-107	51	Q23+CAP256SU+	>250	>250	>250	>250	>250
	AM12-28	40	T250+CAP256wk34+	>250	>250	>250	>250	>250
	AM12-34	40	T250+CAP256wk34+	142	71.76	>250	165.5	>250
	AM12-254	36	Q23+CAP256SU+	>250	184.4	>250	137.5	>250
	AM12-117	51	Q23+CAP256SU+	>250	>250	>250	>250	>250
	AM12-256	36	Q23+CAP256SU+	52.22	52.56	>250	58.78	>250
	AM12-39	40	T250+CAP256wk34+	>250	190.6	>250	>250	>250
	AM12-45	40	T250+CAP256wk34+	>250	>250	>250	>250	>250
	AM12-183	51	Q23+CAP256SU+	>250	52.49	>250	58.61	>250
	AM12-57	40	T250+CAP256wk34+	>250	17.67	>250	>250	>250
	AM12-59	40	T250+CAP256wk34+	202	39.64	>250	70.35	>250
	AM12-60	40	T250+CAP256wk34+	>250	>250	>250	>250	<250
	AJ09-3	56	Q23+CAP256SU+	0.02678	>50	0.1959	0.08955	0.2202
	AJ09-10	56	Q23+CAP256SU+	0.04792	>50	0.1001	0.09096	0.6052
	AJ09-12	56	Q23+CAP256SU+	0.04234	>50	0.2194	0.1526	0.9469
	AJ09-21	56	Q23+CAP256SU+	0.02228	>50	0.0336	0.05254	0.5801
	AJ09-32	56	Q23+CAP256SU+	0.08817	>50	0.7409	0.2842	2.974
	AJ09-40	56	Q23+CAP256SU+	0.01869	>50	0.1689	0.05874	0.8383
	AJ09-47	56	Q23+CAP256SU+	>50	>50	>50	>50	>50
	AJ09-50	56	Q23+CAP256SU+	>50	>50	>50	>50	>50
	AJ09-55	56	Q23+CAP256SU+	>50	>50	>50	>50	>50
	AJ09-59	56	Q23+CAP256SU+	>50	>50	>50	>50	>50
	AJ09-60	56	Q23+CAP256SU+	>50	>50	>50	>50	>50
	AJ09-66	56	Q23+CAP256SU+	>50	>50	>50	>50	>50
	AJ09-68	56	Q23+CAP256SU+	>50	>50	>50	>50	>50
	AJ09-73	56	Q23+CAP256SU+	>50	>50	>50	>50	>50
	AJ09-80	56	Q23+CAP256SU+	0.03557	0.2572	5.563	0.1313	0.7126
	AJ09-83	56	Q23+CAP256SU+	0.03844	0.1233	0.8919	0.2897	1.218
	AJ09-84	56	Q23+CAP256SU+	0.06327	0.4761	1.186	0.2462	2.555
	AJ09-91	56	Q23+CAP256SU+	0.1347	14.51	17.38	0.4892	3.446
	AJ09-105	56	Q23+CAP256SU+	>50	>50	>50	>50	>50
	AJ09-110	56	Q23+CAP256SU+	0.02582	>50	0.1153	>50	39.91
	AJ09-131	56	Q23+CAP256SU+	>50	>50	>50	>50	>50
	AJ09-126	56	Q23+CAP256SU+	0.0772	>50	>50	0.1894	>50
	AJ09-121	56	Q23+CAP256SU+	>50	>50	>50	>50	>50
	AJ09-143	56	Q23+CAP256SU+	>50	0.01425	>50	>50	>50
	AJ09-147	56	Q23+CAP256SU+	>50	>50	>50	>50	>50
	NN39-88	36	T250++	0.03702	0.3348	>50	31.61	>50
	NN39-89	36	T250++	0.02785	0.2871	>50	9.134	>50
	NN39-90	36	T250++	0.01036	0.4578	>50	0.1693	5.992
	NN39-91	36	T250++	0.02426	6.742	>50	0.4975	38.95
	NN39-92	36	T250++	0.01359	0.4959	>50	0.08752	9.782
	NN39-93	36	T250++	0.03815	2.344	>50	0.3291	15.03
	NN39-113	36	CAP256SU++	37.23	>50	>50	>50	>50
	NN39-114	36	CAP256SU++	>50	>50	>50	>50	>50
	NN39-115	36	CAP256SU++	1.85	>50	>50	27.12	>50
	NN39-116	36	CAP256SU++	0.5549	2.867	>50	>50	>50
	NN39-117	36	CAP256SU++	0.451	4.957	>50	>50	>50
	NN39-118	36	CAP256SU++	21.75	>50	>50	27.15	>50
	NN39-148	32	Q23++Q23V3KO-	0.3279	>50	>50	4.685	>50
	NN39-156	32	Q23++Q23V3KO-	0.05465	>50	41.84	2.161	>50
	NN39-167	32	Q23++Q23V3KO-	0.549	>50	>50	5.326	>50
	NN39-171	32	Q23++Q23V3KO-	0.01627	>50	0.1833	0.02329	0.09284
	NN39-189	32	Q23++Q23V3KO-	0.02948	>50	17.34	1.228	n.d.
	NN39-208	32	Q23++Q23V3KO-	0.02002	>50	0.5151	0.04049	0.1465
	NN39-226	32	Q23++Q23V3KO-	7.064	>50	>50	>50	>50
	NN39-233	32	Q23++Q23V3KO-	0.02865	>50	>50	0.05459	0.8573
	NN39-234	32	Q23++Q23V3KO-	2.25	>50	>50	>50	>50
	NN39-97	36	T250++	>50	>50	>50	>50	>50
	NN39-120	36	CAP256SU++	>50	>50	>50	>50	>50
	NN39-124	36	CAP256SU++	>50	>50	>50	>50	>50
	NN39-130	36	CAP256SU++	>50	34.81	>50	>50	>50
	NN39-105	36	T250++	>50	>50	>50	>50	>50
	NN39-134	36	CAP256SU++	>50	>50	>50	>50	>50
	V650-6	48	Q23++	0.1112	>50	>50	0.231	>50
	V650-58	48	TRO11++	2.722	>50	>50	5.406	>50
	V650-59	48	TRO11++	0.01821	>50	24.27	0.04228	1.192
	V650-60	48	TRO11++	0.4013	>50	>50	0.1741	>50
	V650-62	48	TRO11++	0.2381	>50	>50	0.1697	>50
	V650-12	48	Q23++	>50	>50	>50	>50	>50
	V650-22	48	Q23++	>50	>50	>50	>50	>50
	V650-66	48	TRO11++	>50	>50	>50	>50	>50
	V650-28	48	Q23++	>50	>50	>50	>50	>50
	V650-30	48	Q23++	>50	>50	>50	>50	>50
	V650-86	48	TRO11++	>50	>50	>50	>50	>50
	mAb IDs are color-coded by lineage within each animal
