# Supplementary material for: Induction of Broadly Neutralizing HIV Antibodies by a Two-Step Mechanism Informs Vaccine Design
Source: Science. Author manuscript; Available in PMC 2026 Jun 26. (PMC13308464; doi:10.1126/science.aec6396)
Supplement: Data S5 [file NIHMS2174568-supplement-Data_S5.xlsx]

## Sheet: Supplementary Data 5
		Clone Name	Subtype	V1 length (C-to-C)	Glycan 332	324-336		AJ09-21	AJ09-83	AJ09-110	AM12 lineage				V635-33	V645-158	V650-59	V634 lineage			NN39-171	V641-220	V641-600	V641-620
											AM12-347	AM12-340	AM12-352	AM12-BM5				V634-136	V634-540	V634-555	NN39-171	V641-220	V641-600	V641-620			V641 combined lineages	AJ09 combined lineages
	5MUT	5MUT	A	17	332	GDIRQAHCNVSKA		0.03	0.04	0.03	0.03327	0.008	0.015	0.008764	0.06083	0.03549	0.01821	0.008655	0.04356	0.2315	0.01627	0.06503	11.78	0.003291			3	3
	A1.KE.1993.BG505_W6M_C2.DQ208458 T332N	BG505.T332N	A	17	332	GDIRQAHCNVSKA		4.58	0.27	2.03	2.01	0.039	0.1	0.07735	0.09181	1.03	>50	0.1908	1.064	1.4	0.1016	0.3835	>50	0.5038			2	3
	B.US.1995.6535_3.AY835438	6535.3	B	27	332	GDIRQAHCNISRA		0.019	0.084	0.013	>50	0.105	0.084	0.027	0.02	0.011	0.11	0.182	0.031	0.159	0.014	>50	>50	0.3			1	3
	B.US.1995.6240_08_TA5_4622.EU289190	6240_08_TA5_4622	B	31	332	GDIRQAHCNLSSK		39.505	2.134	0.863	>50	0.401	3.773	0.512	0.23	0.963	33.22	0.553	2.462	>50	0.012	>50	>50	>50			N/A	3
	B.IT.1995.TRO_11.AY835445	TRO.11	B	30	332	GDIRQAHCNISRT		4.514	0.566	>50	1.713	0.529	0.429	0.135	0.222	4.998	>50	0.154	0.9078	0.222	0.02	>50	>50	>50			N/A	2
	B.US.1998.1056_10_TA11_1826.EU289186	1056_10_TA11_1826	B	25	332	GDIRQAHCNISGE		>50	2.623	>50	0.128	0.017	0.042	0.009	0.192	2.742	>50	1.223	0.881	>50	>50	>50	>50	0.192			1	1
	B.IT.1996.PVO_4.AY835444	PVO.4	B	29	332	GDIRQAHCNLSRA		>50	9.601	>50	>50	3.956	3.817	0.2	0.218	2.917	>50	6.444	8.122	1.751	3.972	>50	>50	>50			N/A	1
	B.TT.1994.QH0692_42.AY835439	QH0692.42	B	29	332	GDIRQAHCNLSSV		>50	4.478	>50	>50	1.483	2.006	0.266	0.245	>50	>50	0.756	13.664	35.161	>50	>50	>50	>50			N/A	1
	B.US.1998.AC10_29.AY835446	AC10.0.29	B	25	332	GDIRQAHCNISRQ		>50	40.245	>50	>50	1.476	49.062	0.145	0.021	>50	>50	>50	13.356	>50	0.357	>50	>50	42.939			1	1
	B.US.2000.RHPA4259_7.AY835447	RHPA4259.7	B	21	332	GDIRQAHCNISRE		0.061	0.22	>50	>50	>50	7.693	0.023	0.057	0.463	>50	0.128	0.467	1.494	>50	>50	>50	>50			N/A	2
	B.US.1990.WEAU_D15_410.EU289202	WEAU_d15_410_787	B	30	332	GDIRRAHCNLSRT		>50	13.319	0.545	>50	>50	0.616	0.09	0.178	1.32	>50	8.348	3.269	15.185	0.076	>50	>50	>50			N/A	2
	B.US.2004.CAAN5342.AY835452	CAAN5342.A2	B	22	332	GDIRKAHCNISGE		>50	49.129	1.58	>50	>50	0.146	0.01	0.615	0.176	>50	>50	0.838	>50	3.771	>50	>50	7.248			1	2
	B.X2278_C2_B6.FJ817366	X2278	B	27	332	GDIRKAYCNISAT		>50	>50	2.15	>50	>50	2.947	3.505	>50	0.52	12.9	>50	>50	20.29	0.02831	>50	>50	>50			N/A	1
	B.US.1996.6244_13_B5_4567.EU289191	6244_13_B5_4576	B	37	332	GDIRQAHCNISRA		>50	4.096	>50	>50	>50	0.422	0.097	>50	6.721	>50	0.534	5.487	20.968	21.78	>50	>50	>50			N/A	1
	B.US.2001.TRJO4551_58.AY835450	TRJO4551.58	B	32	332	GDIRKAYCNISEA		>50	>50	>50	>50	>50	0.655	0.076	>50	1.359	>50	>50	>50	>50	>50	>50	>50	>50			N/A	N/A
	B.TT.1993.SC05_8C11_2344.EU289200	SC05_8C11_2344	B	20	332	GDIRQAHCNLSNT		2.91	1.078	1.455	37.288	>50	>50	0.454	0.053	0.125	17.166	1.89	2.958	47.689	0.017	10.822	>50	>50			1	3
	B.US.1997.1012_11_TC21_3257.EU289184	1012_11_TC21_3257	B	28	332	GNIRQAHCNISRS		>50	2.852	>50	>50	>50	>50	>50	>50	>50	>50	1.019	7.217	>50	>50	>50	>50	>50			N/A	1
	B.TT.1995.SC422_8.AY835441	SC422661.8	B	22	332	GDIRQVHCNLSSA		13.155	>50	>50	>50	>50	>50	>50	0.1	>50	>50	47.796	>50	>50	>50	>50	>50	>50			N/A	1
	B.US.2000.WITO4160_33.AY835451	WITO4160.33	B	23	332	GDIRKAHCNISTE		>50	>50	>50	>50	>50	>50	2.341	>50	>50	>50	>50	>50	>50	>50	>50	>50	>50			N/A	N/A
	B.US.1997.1006_11_C3_1601.EU289183	1006_11_C3_1601	B	21	332	GDIKRAYCNISRT		>50	>50	>50	>50	>50	>50	>50	>50	0.044	>50	1.626	>50	0.486	>50	>50	0.012	>50			1	N/A
	B.US.1997.1054_07_TC4_1499.EU289185	1054_07_TC4_1499	B	29	332	GDIRKAYCNISRA		>50	>50	>50	>50	>50	>50	0.187	>50	>50	>50	>50	>50	>50	>50	>50	>50	>50			N/A	N/A
	B.US.1997.62357_14_D3_4589.EU289189	62357_14_D3_4589	B	18	332	GDIRQAYCNISRA		>50	>50	>50	>50	>50	>50	>50	>50	>50	>50	>50	>50	>50	>50	>50	>50	>50			N/A	N/A
	B.US.2001.REJO4541_67.AY835449	REJO4541.67	B	27	334	GDIRKAYCTINES		>50	>50	>50	>50	>50	>50	>50	>50	>50	>50	>50	>50	>50	>50	>50	>50	>50			N/A	N/A
	B.US.2000.THRO4156.AY835448	THRO4156.18	B	33	334	GDIRKAYCTVNGT		>50	>50	>50	>50	>50	>50	>50	>50	>50	>50	>50	>50	>50	>50	>50	>50	>50			N/A	N/A
	C.ZA.1999.DU156_12.DQ411852	Du156.12	C	23	332	GDIRQAHCNISRN		0.108	0.352	6.054	>50	0.099	3.078	0.28	0.187	0.913	1.477	0.246	0.649	8.116	0.017	3.328	>50	4.623			2	3
	C.ZA.2005.CAP256_SU.KF241776	CAP256.SU	C	20	332	GDIRQAHCNISEI		0.02	1.27	0.05	5.819	7.529	0.146	0.04626	0.3001	0.3993	24.27	7.137	1.406	8.68	0.1833	0.205	0.01081	>50			2	3
	C.ZA.1998.DU422_1.DQ411854	Du422.1	C	25	332	GDIREAHCNISRE		2.107	26.124	>50	45.467	41.187	0.501	0.085	0.326	6.319	1.842	39.098	>50	>50	0.022	>50	>50	17.447			1	2
	C.MW.2004.CE1176_A3.FJ444437	Ce1176_A3	C	21	332	GDIRQAHCNVSKQ		1.279	1.077	>50	>50	0.058	0.762	0.088	0.244	5.05	3.163	0.452	3.186	3.944	0.042	1.926	>50	21.202			2	2
	C.IN.1999.25710_2_43.EF117271	25710	C	14	332	GDIRQAHCNISKD		33.78	0.82	>50	>50	0.095	0.111	0.05235	14.39	>50	>50	0.09365	0.3871	0.4875	6.398	0.1395	>50	7.876			2	2
	C.ZA.1998.DU172_17.DQ411853	Du172.17	C	28	332	GDIRQAHCNISRK		>50	15.663	>50	>50	0.023	2.788	0.501	17.283	>50	>50	2.825	45.341	>50	>50	>50	>50	>50			N/A	1
	C.MW.2004.CE1172_H1.FJ444434	Ce1172_H1	C	23	332	GDIRQAHCNISRE		>50	0.742	>50	>50	0.038	2.268	0.123	0.106	>50	>50	0.239	1.718	2.822	0.158	>50	>50	>50			N/A	1
	C.ZM.2003.ZM247_V1.FJ496204	ZM247v1(Rev-)	C	20	332	GDIREAHCNITKH		>50	8.305	>50	>50	44.267	1.618	0.138	0.388	>50	>50	0.743	>50	>50	>50	>50	>50	>50			N/A	1
	C.MW.2004.1394_C9G1.FJ444527	1394C9G1(Rev-)	C	32	332	GDIRQAHCNISKA		>50	0.268	>50	0.673	0.107	0.15	0.019	0.156	>50	>50	4.21	>50	>50	1.757	1.266	>50	0.477			2	1
	C.ZA.2007.704809221_1B3.FJ444103	Ce704809221_1B3	C	34	332	GDIRQAHCNISEE		>50	9.764	>50	>50	0.122	0.844	0.086	2.121	>50	>50	28.757	>50	>50	7.738	>50	>50	0.717			1	1
	C.ZM.2003.ZM214_15.DQ388516	ZM214M.PL15	C	26	332	GDIRQAHCNISKD		>50	>50	>50	48.187	0.677	1.245	0.118	2.406	>50	>50	>50	>50	>50	>50	0.312	>50	>50			1	N/A
	C.CN.2007.CNE17.HM215403	CNE17	C	44	332	GDIRQAHCNISKG		>50	33.732	>50	>50	0.633	5.629	0.596	>50	>50	>50	11.929	>50	>50	>50	30.875	>50	>50			1	1
	C.CH1012	CH1012	C	27	332	GDIRRAYCNISAE		>50	>50	>50	>50	23.49	0.61	0.3137	>50	>50	>50	>50	>50	>50	>50	>50	1.828	>50			1	N/A
	C.MW.2003.CE0682_E4.FJ444325	Ce0682_E4	C	27	332	GDIRQAHCNISDE		>50	>50	>50	0.048	>50	0.02	0.006	>50	>50	>50	>50	>50	>50	>50	>50	>50	>50			N/A	N/A
	C.CE703010217_B6.FJ443575	Ce0217	C	15	332	GDIRRAYCNISEK		>50	>50	>50	>50	>50	8.332	0.2636	>50	27.55	12.39	>50	>50	17.02	0.02618	>50	>50	>50			N/A	N/A
	C.IN.2000.001428_2_42.EF117266	HIV-001428-2.42	C	25	332	GNIREAHCNISEK		>50	0.588	>50	>50	12.382	>50	0.279	>50	>50	>50	11.423	>50	>50	>50	>50	>50	>50			N/A	1
	C.IN.1999.16845_2_22.EF117269	HIV-16845-2.22	C	31	332	GDIRQAHCNISEA		>50	26.393	>50	>50	22.61	>50	29.934	>50	>50	>50	27.53	>50	>50	>50	>50	>50	>50			N/A	1
	C.ZM.2003.ZM246F.FJ496194	246F C1G	C	12	332	GDIREAHCNISST		>50	>50	>50	>50	0.029	>50	>50	>50	>50	>50	>50	25.824	>50	>50	>50	>50	>50			N/A	N/A
	C.CH848_3_d0017_10_02.KX216883	CH848	C	32	332	GDIRQAHCNISER		>50	>50	>50	>50	16.22	>50	36.59	>50	>50	>50	>50	>50	>50	>50	>50	>50	>50			N/A	N/A
	C.MW.2007.703010200_1E5.FJ443999	7030102001E5(Rev-)	C	21	332	GDIRQAHCNISKK		3.196	0.058	0.301	>50	>50	>50	0.097	0.007	0.048	>50	0.039	0.029	0.126	0.413	32.201	0.014	0.357			3	3
	C.TZ.2003.3301_V1_C24.HM215294	3301.v1.c24	C	19	332	GDIRQAHCNITRN		>50	0.975	>50	>50	>50	3.946	0.347	0.209	>50	>50	18.696	0.822	0.932	0.543	>50	>50	>50			N/A	1
	C.ZM.2002.ZM233_6.DQ388517	ZM233M.PB6	C	15	332	GNIREAHCNISAS		>50	0.168	>50	>50	>50	>50	>50	>50	>50	>50	0.654	>50	1.142	>50	42.564	>50	>50			1	1
	C.ZM.1998.ZM135_10A.AY424079	ZM135M.PL10a	C	21	332	GDIRQAHCNISGE		>50	47.228	>50	>50	>50	>50	41.736	25.306	>50	>50	>50	>50	>50	0.81	>50	>50	>50			N/A	1
	C.ZA.2005.CAP210_E8.DQ435683	CAP210.2.00.E8	C	17	332	GNIREAHCNISEK		>50	46.928	>50	>50	>50	>50	>50	>50	>50	>50	>50	>50	>50	>50	>50	>50	>50			N/A	1
	C.CN.2006.CNE58.HM215421	CNE58	C	37	332	GDIRQAHCNITKS		>50	>50	>50	>50	>50	>50	>50	>50	>50	>50	>50	>50	>50	>50	>50	>50	>50			N/A	N/A
	C.ZM.2003.ZM249_1.DQ388514	ZM249M.PL1	C	21	332	GKIREAHCNISKE		>50	>50	>50	>50	>50	>50	>50	>50	>50	>50	>50	>50	>50	>50	>50	>50	>50			N/A	N/A
	C.MW.2005.CE2060_G9.FJ444607	Ce2060_G9	C	32	332	GNIRQAYCNITKG		>50	>50	>50	>50	>50	>50	>50	>50	>50	>50	>50	>50	>50	>50	>50	>50	>50			N/A	N/A
	C.IN.2000.0013095_2_11.EF117267	HIV-0013095-2.11	C	22	332	GDIRQARCNISEE		>50	>50	>50	>50	>50	>50	>50	>50	>50	>50	>50	>50	>50	>50	>50	>50	>50			N/A	N/A
	C.ZM.2003.249M_B10.EU166862	249M B10	C	21	332	GKIREAHCNISKE		>50	>50	>50	>50	>50	>50	>50	>50	>50	>50	>50	>50	>50	>50	>50	>50	>50			N/A	N/A
	C.MW.2002.BF1266_431A.HM215360	BF1266.431a	C	24	334	GDTRQAYCTINGT		>50	>50	>50	>50	>50	0.631	0.389	>50	>50	>50	>50	>50	>50	>50	>50	>50	>50			N/A	N/A
	C.MW.2008.CH505_TF.KC247556	CH505	C	16	334	GDIREAYCNINES		>50	>50	>50	>50	>50	2.106	1.428	>50	>50	>50	>50	>50	>50	>50	>50	>50	>50			N/A	N/A
	C.ZM.2000.ZM109_4.AY424138	ZM109F.PB4	C	15	334	GDIRKAYCKINGS		>50	>50	>50	>50	>50	>50	>50	>50	>50	>50	>50	>50	>50	>50	>50	>50	>50			N/A	N/A
	C.ZA.2005.CAP45_G3.DQ435682	CAP45.2.00.G3	C	15	334	GDIRQAHCNINNS		>50	>50	>50	>50	>50	>50	>50	>50	>50	>50	>50	>50	>50	>50	>50	>50	>50			N/A	N/A
	C.MW.2004.CE1086_B2.FJ444395	Ce1086_B2	C	16	334	GNIRQAHCNINES		>50	>50	>50	>50	>50	>50	>50	>50	>50	>50	>50	>50	>50	>50	>50	>50	>50			N/A	N/A
	C.MW.2005.CE2010_F5.FJ444561	Ce2010_F5	C	31	334	GNIRQAHCTINAT		>50	>50	>50	>50	>50	>50	>50	>50	>50	>50	>50	>50	>50	>50	>50	>50	>50			N/A	N/A
	C.MW.2007.703010054_2A2.FJ443808	Ce703010054_2A2	C	15	334	GDIRQAHCDINGT		>50	>50	>50	>50	>50	>50	>50	>50	>50	>50	>50	>50	>50	>50	>50	>50	>50			N/A	N/A
	C.ZM.2000.ZM53_12.AY423984	ZM53M.PB12	C	13	none	GDIRQAYCIINKA		>50	>50	>50	>50	>50	0.818	0.045	>50	>50	>50	>50	>50	>50	>50	>50	>50	>50			N/A	N/A
	C.ZM.2002.ZM197_7.DQ388515	ZM197M.PB7	C	37	none	GDIRQAHCDLSKS		>50	>50	>50	>50	>50	>50	>50	>50	>50	>50	>50	>50	>50	>50	>50	>50	>50			N/A	N/A
	C.IN.1999.16055_2_3.EF117268	HIV-16055-2.3	C	22	none	GNIRQAYCNIKKD		>50	>50	>50	>50	>50	>50	>50	>50	>50	>50	>50	>50	>50	>50	>50	>50	>50			N/A	N/A
	C.MW.2003.CE0393_C3.FJ444215	Ce0393_C3	C	32	none	GDIRQASCNIDEK		>50	>50	>50	>50	>50	>50	>50	>50	>50	>50	>50	>50	>50	>50	>50	>50	>50			N/A	N/A
	07_BC.CN.2004.CH119_10.EF117261	CH119	BC	19	332	GDIRQAHCNISKW		0.08	0.24	>50	>50	3.325	2.971	0.4224	0.0366	45.08	7.068	0.06155	0.4368	0.9467	0.02926	12	>50	17.32			2	2
	07_BC.CN.2007.BJOX002000_03_2.HM215364	BJOX002000	BC	20	332	GDIRQAHCNISGK		5.51	1.21	0.45	>50	14.58	0.484	0.0651	0.01202	0.94	12.76	0.04004	2.436	7.846	0.01756	>50	>50	38.88			1	3
	07_BC.CN.2007.CNE21.HM215407	CNE21	BC	24	332	GDIRQAHCNISET		>50	0.305	>50	>50	0.024	0.666	0.028	13.382	>50	>50	0.037	0.411	0.402	1.036	30.481	>50	9.944			2	1
	07_BC.CN.2007.CNE20.HM215406	CNE20	BC	15	332	GNIRQAHCNISEN		31.652	0.027	>50	>50	>50	45.624	0.011	>50	>50	>50	0.007	0.111	0.032	>50	0.027	>50	1.958			2	2
	08_BC.CN.2007.CNE53.HM215417	CNE53	BC	18	332	GDIRQAHCNISES		0.291	0.558	>50	>50	0.585	>50	0.819	0.319	15.932	19.139	0.153	0.549	0.326	0.037	2.035	>50	>50			1	2
	08_BC.CN.2007.CNE30.HM215411	CNE30	BC	23	332	GDIRQAHCNISRN		>50	21.972	>50	>50	>50	>50	>50	4.944	>50	>50	4.875	38.84	>50	1.582	>50	>50	>50			N/A	1
	08_BC.CN.2007.CNE52.HM215416	CNE52	BC	23	332	GDIRQAHCNISKE		>50	>50	>50	>50	>50	>50	>50	>50	>50	>50	>50	>50	>50	>50	>50	>50	>50			N/A	N/A
	07_BC.CN.2007.CNE19.HM215405	CNE19	BC	20	332	GDIRQAYCNISKD		>50	>50	>50	>50	>50	>50	1.872	>50	>50	>50	>50	>50	1.432	>50	>50	0.022	>50			1	N/A
	A1.KE.1994.Q23_17.AF004885	Q23.17	A	17	332	GDIRQAHCNVTRS		0.05	0.234	0.006	0.193	0.018	0.077	0.01	0.019	0.011	0.016	0.061	0.13	0.158	0.003	0.057	0.222	0.075			3	3
	A1.UG.2007.9004SS_A3_4.HM215350	9004SS_A3_4	A	31	332	GNIRQAHCNVSKA		>50	0.204	>50	38.799	8.051	1.944	0.018	25.787	>50	>50	>50	10.368	25.113	>50	>50	>50	>50			N/A	1
	A1.TZ.2005.0260_V5_C36.HM215256	0260.v5.c36	A	32	332	GDIRQAHCNVSKA		>50	20.377	9.558	>50	>50	3.821	0.778	>50	8.242	>50	3.181	15.435	>50	0.107	>50	>50	>50			N/A	2
	A1.TZ.2004.3365_V2_C20.HM215298	3365.v2.c2	A	20	332	EDIREAHCNVSQT		>50	2.149	>50	>50	>50	1.168	0.028	0.535	>50	>50	>50	12.049	>50	0.061	3.622	>50	>50			1	1
	A1D.KE..MS208_A1.DQ187010	MS208.A1	A	21	332	GDIRQAHCNVSGS		>50	>50	>50	>50	>50	0.148	0.031	>50	>50	>50	>50	>50	>50	>50	>50	>50	>50			N/A	N/A
	A1.UG.2007.191084_B7_19.HM215266	191084 B7-19	A	25	332	GDIRQAHCNVSES		>50	12.385	1.407	>50	>50	>50	3.84	0.029	0.096	2.853	>50	23.794	>50	0.015	1.803	>50	>50			1	2
	A1.TZ.2003.3415_V1_C1.HM215299	3415.v1.c1	A	22	332	GGIRQAHCNVSRK		>50	1.576	>50	>50	>50	>50	>50	>50	>50	>50	0.623	20.837	21.036	>50	>50	>50	>50			N/A	1
	A1.KE.1994.Q842_D12.AF407160	Q842.d12	A	17	334	GDIRQAHCNVNRT		>50	>50	>50	>50	1.404	3.652	0.919	>50	>50	>50	>50	>50	>50	>50	>50	>50	>50			N/A	N/A
	A1.KE.1994.Q259_17.AF407152	Q259.d2.17	A	19	334	GNIRQAYCTVNRT		>50	>50	>50	>50	>50	1.932	0.021	>50	>50	>50	>50	>50	>50	>50	>50	>50	>50			N/A	N/A
	A1.UG.2007.191955_A11.HM215272	191955_A11	A	21	334	GDIRQAYCKVNKS		>50	>50	>50	>50	>50	>50	>50	>50	>50	>50	>50	>50	>50	>50	>50	>50	>50			N/A	N/A
	A1.KE.1995.Q461_E2.AF407156	Q461.e2	A	25	334	GDIRNAHCVVNRT		>50	>50	>50	>50	>50	>50	8.823	>50	>50	>50	>50	>50	>50	>50	>50	>50	>50			N/A	N/A
	A1.KE.1996.Q769_D22.AF407158	Q769.d22	A	22	none	GDIRKAHCNVNRQ		>50	>50	>50	>50	>50	2.71	>50	>50	>50	>50	>50	>50	>50	>50	>50	>50	>50			N/A	N/A
	02_AG.CI.1999.928_28.EU513199	928-28	AG	23	332	GDIRQAHCNVSKI		>50	>50	>50	>50	>50	>50	>50	>50	>50	>50	>50	>50	>50	>50	>50	>50	>50			N/A	N/A
	02_AG.CM.2004.263_8.EU513182	263-8	AG	27	332	GDIRQAYCNVSKG		>50	>50	>50	>50	>50	>50	>50	>50	0.642	>50	>50	>50	0.652	>50	>50	>50	>50			N/A	N/A
	02_AG.CM.2004.T250_4.EU513189	T250-4	AG	20	332	GNIRKAYCNVSKR		>50	0.301	>50	13.903	3.33	22.602	0.012	>50	0.525	>50	0.813	22.163	0.173	>50	>50	0.004	>50			1	1
	02_AG.CM.2004.T251_18.EU513196	T251-18	AG	22	332	GDIRQAHCNVSRG		>50	4.881	>50	>50	>50	>50	0.317	>50	>50	>50	>50	>50	>50	>50	>50	>50	>50			N/A	1
	02_AG.CM.2005.T278_50.EU513198	T278-50	AG	24	332	GDIRQAYCNVSGT		>50	>50	>50	>50	>50	>50	1.267	>50	1.188	>50	>50	>50	>50	>50	>50	>50	>50			N/A	N/A
	02_AG.CM.2004.T255_34.EU513184	T255-34	AG	26	332	GDIRQAHCNVSK		>50	0.162	>50	>50	>50	0.061	0.008	>50	>50	>50	>50	31.629	0.28	>50	>50	>50	>50			N/A	1
	02_AG.CM.2004.211_9.EU513187	211-9	AG	32	332	GNIRQAHCNVSRA		>50	>50	>50	>50	>50	>50	>50	>50	>50	>50	>50	>50	>50	>50	>50	>50	>50			N/A	N/A
	02_AG.CM.2004.235_47.EU513195	235-47	AG	20	332	GDIRQAHCNVSST		>50	>50	>50	>50	>50	>50	>50	>50	>50	6.484	>50	>50	>50	5.762	>50	>50	>50			N/A	N/A
	02A1.CM.2004.T257_31.EU513185	T257-31	AG	31	334	GDIRQAHCKVNKT		>50	>50	>50	>50	40.754	10.319	6.449	>50	>50	>50	>50	>50	>50	>50	>50	>50	>50			N/A	N/A
	01_AE.CN.2007.BJOX028000_10_3.HM215389	BJOX028000.10.3	AE	29	332	GDIRQAYCNISRT		>50	>50	>50	>50	>50	>50	0.96	>50	>50	>50	>50	>50	>50	>50	>50	>50	>50			N/A	N/A
	01_AE.TH.1999.C1080_C3.JN944660	C1080.c03	AE	26	334	GDIRKAYCEINGT		>50	>50	>50	>50	>50	5.819	0.798	>50	>50	>50	>50	>50	>50	>50	>50	>50	>50			N/A	N/A
	01_AE.TH.1999.C2101_C1.JN944661	C2101.c01	AE	26	334	GDIRAVYCEINET		>50	>50	>50	>50	>50	1.271	0.25	>50	>50	>50	>50	>50	>50	>50	>50	>50	>50			N/A	N/A
	01_AE.CN.2006.CNE5.HM215415	CNE5	AE	28	334	GDIRKAYCEINGT		>50	>50	>50	>50	>50	8.675	4.108	>50	>50	>50	>50	>50	>50	>50	>50	>50	>50			N/A	N/A
	01_AE.CN.2006.CNE8.HM215427	CNE8	AE	24	334	GDIRKAYCEINRT		>50	>50	>50	>50	>50	0.975	0.231	>50	>50	>50	>50	>50	>50	>50	>50	>50	>50			N/A	N/A
	01_AE.CN.2007.BJOX009000_02_4.HM215372	BJOX009000.02.4	AE	25	334	GDIRKAYCEINGT		>50	>50	>50	>50	>50	0.64	0.389	>50	>50	>50	>50	>50	>50	>50	>50	>50	>50			N/A	N/A
	01_AE.CN.2007.BJOX010000_06_2.HM215373	BJOX010000.06.2	AE	32	334	GDIRKAYCKINAT		>50	>50	>50	>50	>50	0.304	0.216	>50	>50	>50	>50	>50	>50	>50	>50	>50	>50			N/A	N/A
	01_AE.CN.2007.BJOX015000_11_5.HM215377	BJOX015000.11.5	AE	29	334	GDIRKAYCEINGT		>50	>50	>50	>50	>50	0.318	0.135	>50	>50	>50	>50	>50	>50	>50	>50	>50	>50			N/A	N/A
	01_AE.CN.2007.BJOX025000_01_1.HM215386	BJOX025000.01.1	AE	26	334	GDIRQAYCEINGT		>50	>50	>50	>50	>50	29.184	3.422	>50	>50	>50	>50	>50	>50	>50	>50	>50	>50			N/A	N/A
	01_AE.TH.1999.C3347_C11.JX512902	C3347.c11	AE	30	334	GNIRKAYCEINGT		>50	>50	>50	>50	>50	>50	0.166	>50	>50	>50	>50	>50	>50	>50	>50	>50	>50			N/A	N/A
	01_AE.TH.1999.R3265_C6.JX512903	R3265.c06	AE	27	334	GDIRQAYCEINQT		>50	>50	>50	>50	>50	>50	7.964	>50	>50	>50	>50	>50	>50	>50	>50	>50	>50			N/A	N/A
	01_AE.TH.2001.R2184_C4.JN944665	R2184.c04	AE	28	334	GNIRKAYCVINGT		>50	>50	>50	>50	>50	>50	>50	>50	>50	>50	>50	>50	>50	>50	>50	>50	>50			N/A	N/A
	01_AE.TH.2005.620345_C1.JX512900	620345.c01	AE	27	334	TSIRKAYCEINGT		>50	>50	>50	>50	>50	>50	>50	>50	>50	>50	>50	>50	>50	>50	>50	>50	>50			N/A	N/A
	01_AE.TH.1998.R1166_C1.JQ352783	R1166.c01	AE	39	334	GDIRRAYCEINRT		>50	>50	>50	>50	>50	>50	>50	>50	>50	>50	>50	>50	>50	>50	>50	>50	>50			N/A	N/A
	01_AE.CN.2007.CNE55.HM215418	CNE55	AE	23	none	GDIRKAYCEIDGT		>50	>50	>50	>50	>50	7.196	2.139	>50	>50	>50	>50	>50	>50	>50	>50	>50	>50			N/A	N/A
	01_AE.TH.2000.C4118_9.JQ352782	C4118.c09	AE	27	none	GDIRNAYCEIDGT		>50	>50	>50	>50	>50	>50	>50	>50	>50	>50	>50	>50	>50	>50	>50	>50	>50			N/A	N/A
	G.ES.2008.P1981_C5_3.FJ817369	P1981_C5_3	G	19	332	GDIRQAHCNISKS		0.084	0.147	0.014	>50	0.069	0.836	0.034	0.033	0.08	>50	2.832	0.118	0.055	0.039	0.021	>50	0.072			2	3
	G.ES.2003.X1254_C3.EU885762	X1254_c3	G	24	332	GDIRQAHCNISGT		>50	2.169	>50	>50	0.084	1.319	0.122	4.303	>50	>50	>50	1.875	1.853	0.286	46.377	>50	0.336			2	1
	G.ES.2002.X1193_C1.EU885761	X1193_c1	G	28	332	GDIRQAHCNISKT		>50	2.436	>50	>50	0.109	0.506	0.08	27.541	>50	>50	0.649	10.408	>50	>50	0.236	>50	1.868			2	1
	G.ES.2005.X2131_C1_B5.FJ817368	X2131_C1_B5	G	28	332	GDIRQAHCNISKT		>50	1.099	>50	>50	0.251	0.847	0.207	1.907	>50	>50	0.272	0.655	0.765	0.209	0.09	>50	28.042			2	1
	G.ES.2002.P0402_C2_11.EU885759	P0402_c2_11	G	22	332	GNIRQAHCNISGA		>50	0.365	>50	>50	4.191	>50	0.059	47.673	>50	>50	>50	39.917	>50	>50	>50	>50	>50			N/A	1
	G.ES.2006.X2088_C9.EU885764	X2088_c9	G	13	332	GDIRQAHCNVTRG		>50	9.522	4.193	>50	>50	>50	>50	0.065	>50	0.018	>50	>50	>50	0.002	>50	>50	>50			N/A	2
	G.ES.2004.X1632_S2_B10.FJ817370	X1632_S2_B10	G	25	334	GDTRQAHCNINGS		>50	>50	>50	>50	>50	>50	>50	>50	>50	>50	>50	>50	>50	>50	>50	>50	>50			N/A	N/A
	D.UG.1999.A07412M1_VRC12.HM215357	A07412M1.vrc12	D	23	332	GNIRQAHCNVSKV		>50	21.609	>50	>50	>50	>50	16.774	>50	>50	>50	10.641	>50	>50	>50	>50	>50	>50			N/A	1
	D.TZ.2004.6405_V4_C34.HM215327	6405.v4.c34	D	28	332	GDIRQAHCNVSRV		>50	1.888	>50	>50	>50	>50	0.202	3.092	>50	>50	1.76	3.041	8.007	>50	>50	>50	>50			N/A	1
	D.UG.2001.231965_C1.JQ361079	231965.c01	D	34	332	GNIRLAYCNISRK		>50	>50	>50	>50	>50	>50	>50	>50	>50	>50	14.227	>50	>50	>50	>50	1.597	>50			1	N/A
	D.UG.2001.231966_C2.JX512899	231966.c02	D	30	332	GDIRQAYCNISET		>50	>50	>50	>50	>50	>50	2.463	>50	>50	>50	>50	>50	>50	>50	>50	>50	>50			N/A	N/A
	D.TZ.2005.3016_V5_C45.HM215283	3016.v5.c45	D	21	none	GDIRQAYCTIDGT		>50	>50	>50	>50	>50	>50	>50	>50	>50	>50	>50	>50	>50	>50	>50	>50	>50			N/A	N/A
	CD.TZ.2006.6811_V7_C18.HM215340	6811.v7.c18	CD	11	332	GDIRQAHCNISES		0.153	0.275	0.042	>50	0.147	0.13	0.053	0.012	0.486	0.008	0.444	0.263	11.736	0.002	0.558	>50	13.046			2	3
	CD.TZ.2004.6480_V4_C25.HM215329	6480.v4.c25	CD	19	332	GDIRKAHCNISKD		>50	10.315	0.182	>50	4.024	0.068	0.02	0.05	0.129	0.708	5.593	0.786	1.453	0.008	>50	>50	>50			N/A	2
	CD.TZ.2004.3817_V2_C59.HM215310	3817.v2.c59	CD	21	332	GDIRQAHCNISRG		>50	>50	>50	>50	43.877	8.067	0.151	9.703	>50	>50	>50	>50	>50	23.449	>50	>50	>50			N/A	N/A
	41_CD.TZ.2003.6952_V1_C20.HM215343	6952.v1.c20	CD	28	332	GDIRQAHCNISGT		>50	0.648	>50	>50	>50	>50	>50	11.07	>50	>50	0.08	5.668	0.792	>50	2.668	>50	>50			1	1
	CD.TZ..89_F1_2_25.HM215349	89-F1_2_25	CD	14	none	GDIRKAYCTISKG		>50	>50	>50	>50	>50	>50	>50	>50	>50	>50	>50	>50	>50	>50	>50	>50	>50			N/A	N/A
	A1CD.TZ.2004.3103_V3_C10.HM215288	3103.v3.c10	A1CD	23	332	GDIRQAHCNISEA		44.839	0.392	>50	0.626	0.539	1.106	0.184	0.158	4.763	29.943	0.08	0.311	0.313	0.054	>50	>50	14.604			1	2
	A1D.TZ.2004.0815_V3_C3.HM215260	0815.v3.c3	A1D	26	332	GDIRQAHCNVSRA		>50	>50	2.838	>50	>50	3.735	0.172	0.806	>50	1.163	>50	7.882	>50	0.089	>50	>50	>50			N/A	1
	A1C.TZ.2004.6041_V3_C23.HM215321	6041.v3.c23	A1C	26	334	GNIRQAHCDINRT		>50	>50	>50	>50	>50	>50	>50	>50	>50	>50	>50	>50	>50	>50	>50	>50	>50			N/A	N/A
	A1C.TZ.2004.6540_V4_C1.HM215330	6540.v4.c1	A1C	23	334	GNIRQAYCTVNRT		>50	>50	>50	>50	>50	>50	1.174	>50	>50	>50	>50	>50	>50	>50	>50	>50	>50			N/A	N/A
	A1C.TZ.2005.6545_V4_C1.HM215332	6545.v4.c1	A1C	23	334	GNIRQAYCTVNRT		>50	>50	>50	>50	>50	>50	14.385	>50	>50	>50	>50	>50	>50	>50	>50	>50	>50			N/A	N/A
	A1C.TZ.246_F3_C10_2.HM215279	246F3	A1C	20	334	GNIRQAHCTVNKT		>50	>50	>50	>50	>50	>50	7.004	>50	>50	>50	>50	>50	>50	>50	>50	>50	>50			N/A	N/A
	MuLV							>50	>50	>50	>50	>50	>50	>50	>50	>50	>50	>50	>50	>50	>50	>50	>50	>50
								AJ09-21	AJ09-83	AJ09-110	AM12-347	AM12-340	AM12-352	AM12-BM5	V635-33	V645-158	V650-59	V634-136	V634-540	V634-555	NN39-171	V641-220	V641-600	V641-620			V641	AJ09
						Whole Panel (n=130)		0.153846	0.446154	0.138462	0.0923077	0.323077	0.5	0.676923	0.369231	0.246154	0.153846	0.376923	0.361538	0.3	0.315385	0.176923	0.0615385	0.169231			0.276923	0.469231
						GMT IC50 (μg/mL)		0.97327	1.79777	0.413941	2.78683	0.794856	1.15564	0.253675	0.413833	0.806559	2.13294	0.971836	2.24864	1.61505	0.132993	1.47512	0.0564815	2.80222
						N332 Panel (n=89)		0.224719	0.651685	0.202247	0.134831	0.449438	0.550562	0.752809	0.539326	0.359551	0.224719	0.550562	0.52809	0.438202	0.460674	0.258427	0.0898876	0.247191
						GMT IC50 (μg/mL)		0.97327	1.79777	0.413941	2.78683	0.710174	0.94704	0.171805	0.413833	0.806559	2.13294	0.971836	2.24864	1.61505	0.132993	1.47512	0.0564815	2.80222
