# Supplementary material for: Induction of Broadly Neutralizing HIV Antibodies by a Two-Step Mechanism Informs Vaccine Design
Source: Science. Author manuscript; Available in PMC 2026 Jun 26. (PMC13308464; doi:10.1126/science.aec6396)
Supplement: Data S1 [file NIHMS2174568-supplement-Data_S1.xlsx]

## Sheet: Supplementary Data 1
		Group:	RM ID:	Sex:	Age (years):	Infection Route:	Dosage (ng p27):	CD8 depletion:
		1	V630	Male	5	IV	50	Yes
			V631	Male	5	IV	50	Yes
			V632	Male	5	IV	50	Yes
			V633	Male	5	IV	50	Yes
			V634	Male	5	IV	50	Yes
			V635	Male	5	IV	50	Yes
			V636	Male	5	IV	50	Yes
			V637	Male	5	IV	50	Yes
		2	V638	Male	5	IV	50	Yes
			V639	Male	5	IV	50	Yes
			V640	Male	5	IV	50	Yes
			V641	Male	5	IV	50	Yes
			V642	Male	5	IV	50	Yes
			V643	Male	5	IV	50	Yes
			V644	Male	5	IV	50	Yes
			V645	Male	5	IV	50	Yes
		3	V650	Male	5	IV	50	Yes
			V651	Male	5	IV	50	Yes
			V652	Male	5	IV	50	Yes
			V653	Male	5	IV	50	Yes
			AG99	Female	21	IV	50	No
			AH82	Female	20	IV	50	No
			AJ09	Female	20	IV	50	Yes
			AM12	Female	21	IV	50	Yes
			CK36	Female	8	IV	50	Yes
			CM03	Female	8	IV	50	Yes
			NN39	Male	3	IV	50	Yes
			NN58	Male	3	IV	50	Yes
		4	6434	Male	7	IV	300	No
			6442	Male	8	IV	300	No
			6923	Male	7	IV	50	Yes
			6924	Female	8	IV	50	Yes
			42591	Female	7	IV	50	Yes
			6715	Female	6	IR	8	No
			6718	Male	6	IR	8	No
			6719	Male	6	IR	8	No
			6708	Male	6	IR	1.5	No
			6706	Female	6	IR	1.5	No
			T283	Male	6	IR	1.5	No
			6717	Male	6	IR	1	No
			08N021	Female	5	IR	1	No
			10N011	Male	5	IR	1	No
