# Supplementary material for: Induction of Broadly Neutralizing HIV Antibodies by a Two-Step Mechanism Informs Vaccine Design
Source: Science. Author manuscript; Available in PMC 2026 Jun 26. (PMC13308464; doi:10.1126/science.aec6396)
Supplement: Data S3 [file NIHMS2174568-supplement-Data_S3.xlsx]

## Sheet: Supplementary Data 3
		RM	WPI	MLV	BG505		T250	CAP256 SU	Q23	25710	BJOX 02000	Ce1176	TRO11	CH119
							AG	C	A	C	B	C	B	AE
		6434	24	<20	<20		<20	<20	<20	<20	<20	<20	<20	<20
		6434	35	<20	101.667		<20	<20	<20	<20	<20	<20	<20	<20
		6434	48	<20	119.303		<20	<20	<20	<20	<20	<20	<20	<20
		6442	24	<20	60.1323		<20	<20	<20	<20	<20	<20	<20	<20
		6442	35	<20	139.218		<20	<20	<20	<20	<20	<20	<20	<20
		6442	48	<20	58.7544		<20	<20	<20	<20	<20	<20	<20	<20
		6706	24	<20	61.6903		<20	<20	<20	<20	<20	<20	<20	<20
		6706	32	<20	53.3333		<20	<20	<20	<20	<20	<20	<20	<20
		6708	24	<20	131.978		<20	<20	<20	<20	<20	<20	<20	<20
		6708	32	<20	345.066		<20	<20	<20	<20	<20	<20	<20	<20
		6708	48	<20	558.659		<20	<20	<20	<20	<20	<20	<20	<20
		6715	24	<20	575.705		<20	<20	<20	<20	<20	<20	<20	<20
		6715	36	<20	2434.27		<20	<20	<20	<20	<20	<20	<20	<20
		6715	48	<20	535.332		<20	<20	<20	<20	<20	<20	<20	<20
		6717	24	<20	42.7533		<20	<20	<20	<20	<20	<20	<20	<20
		6717	36	<20	90.1713		<20	<20	<20	<20	<20	<20	<20	<20
		6718	24	<20	61.5006		<20	<20	<20	<20	<20	<20	<20	<20
		6718	36	<20	62.2278		<20	<20	<20	<20	<20	<20	<20	<20
		6718	48	<20	325.098		<20	<20	<20	<20	<20	<20	<20	<20
		6719	24	<20	43.2713		<20	<20	<20	<20	<20	<20	<20	<20
		6719	32	<20	180.93		<20	<20	<20	<20	<20	<20	<20	<20
		6719	48	<20	233.863		<20	<20	<20	<20	<20	<20	<20	<20
		6923	24	<20	3428.18		<20	<20	<20	<20	<20	<20	<20	<20
		6923	32	<20	4024.14		<20	<20	<20	<20	<20	<20	<20	<20
		6923	48	<20	4844.96		<20	<20	289.268	31	<20	<20	<20	<20
		6924	24	<20	1759.63		<20	<20	<20	<20	<20	<20	<20	<20
		6924	30	<20	90.9091		<20	<20	<20	<20	<20	<20	<20	<20
		6924	48	<20	132.083		<20	<20	<20	<20	<20	<20	<20	<20
		42591	24	<20	128.403		<20	<20	<20	<20	<20	<20	<20	<20
		42591	32	<20	438.596		<20	<20	<20	<20	<20	<20	<20	<20
		42591	48	<20	1330.32		<20	<20	<20	<20	<20	<20	<20	<20
		T283	24	<20	<20		<20	<20	<20	<20	<20	<20	<20	<20
		T283	32	<20	<20		<20	<20	<20	<20	<20	<20	<20	<20
		08N021	24	<20	<20		<20	<20	<20	<20	<20	<20	<20	<20
		08N021	34	<20	107.852		<20	<20	<20	<20	<20	<20	<20	<20
		08N021	48	<20	309.215		<20	<20	43.0478	90.4159	<20	<20	<20	<20
		10N011	24	<20	44.5633		<20	<20	<20	<20	<20	<20	<20	<20
		10N011	34	<20	467.946		<20	<20	<20	<20	<20	<20	<20	<20
		10N011	48	<20	778.816		<20	<20	<20	<20	<20	<20	<20	<20
				Reciprocal ID50
