# Supplementary material for: Induction of Broadly Neutralizing HIV Antibodies by a Two-Step Mechanism Informs Vaccine Design
Source: Science. Author manuscript; Available in PMC 2026 Jun 26. (PMC13308464; doi:10.1126/science.aec6396)
Supplement: Data S6 [file NIHMS2174568-supplement-Data_S6.xlsx]

## Sheet: Supplementary Data 6
Supplementary Data 6: Cryo-EM data collection and refinement statistics
	Cryo-EM data collection and refinement
			5MUT-3fill DS	del4-3fill	del8-3fill	5MUT-3fill DS/ AJ09-21 Fab	5MUT-3fill DS/ AJ09-83 Fab	5MUT-3fill DS/ AJ09-110 Fab	5MUT-3fill DS/ AM12-340 Fab	5MUT-3fill DS/ AM12-347 Fab	5MUT-3fill DS/ AM12-351 Fab	5MUT-3fill DS/ AM12-352 Fab	5MUT-3fill DS/ V645-158 Fab	5MUT-3fill DS/ V634-136 Fab	5MUT-3fill DS/ V634-136 UCA Fab	5MUT-3fill DS/ NN39-25 Fab	5MUT-3fill DS/ NN39-171 Fab
	Data collection conditions
	Microscope		Titan Krios	Talos Arctica	Talos Arctica	Titan Krios	Titan Krios	Titan Krios	Talos Arctica	Talos Arctica	Titan Krios	Talos Arctica	Talos Arctica	Talos Arctica	Titan Krios	Talos Arctica	Talos Arctica
	Voltage (kV)		300	200	200	300	300	300	200	200	300	200	200	200	300	200	200
	Detector		Gatan K3	Gatan K3	Gatan K3	Gatan K3	Gatan K3	Gatan K3	Gatan K3	Gatan K3	Gatan K3	Gatan K3	Gatan K3	Gatan K3	Gatan K3	Gatan K3	Gatan K3
	Magnification		105,000x	45,000x	45,000x	105,000x	105,000x	105,000x	45,000x	45,000x	105,000x	45,000x	45,000x	45,000x	105,000x	45,000x	45,000x
	Super-resolution pixel size (Å)		0.416	0.435	0.435	0.416	0.416	0.416	0.435	0.435	0.416	0.435	0.435	0.435	0.416	0.435	0.435
	Recording mode		counting	counting	counting	counting	counting	counting	counting	counting	counting	counting	counting	counting	counting	counting	counting
	Defocus range (µm)		-0.8 to -1.0	-0.8 to -1.0	-0.8 to -1.0	-0.8 to -1.0	-0.8 to -1.0	-0.8 to -1.0	-0.8 to -1.0	-0.8 to -1.0	-0.8 to -1.0	-0.8 to -1.0	-0.8 to -1.0	-0.8 to -1.0	-0.8 to -1.0	-0.8 to -1.0	-0.8 to -1.0
	Electron exposure (e-/Å2)		60	45	45	60	60	60	45	45	60	45	45	45	60	45	45
	Exposure rate (e-/pixel/s)		20.5	21.2	21.2	20.5	20.5	20.5	21.2	21.2	20.5	21.2	21.2	21.2	20.5	21.2	21.2
	Energy filter slit width (eV)		10	10	10	10	10	10	10	10	10	10	10	10	10	10	10
	Frames per movie		40	40	40	40	40	40	40	40	40	40	40	40	40	40	40
	Movies collected		1492	2994	1719	3483	5560	4499	1065	2197	5143	2291	1822	3912	4288	2435	4889
	PDB		9YIJ	9YIK	9YIL	9YHO	9YHQ	9YHR	9YHS	9YHT	9YIB	9YID	9YII	9YIG	9YIH	9YIE	9YIF
	EMD		EMD-72992	EMD-72993	EMD-72994	EMD-72969	EMD-72970	EMD-72971	EMD-72972	EMD-72973	EMD-72985	EMD-72986	EMD-72991	EMD-72989	EMD-72990	EMD-72987	EMD-72988
	Refined particles		67345	172278	24780	102236	155959	136410	19541	42602	23144	54994	43887	37282	23667	38914	120115
	Symmetry imposed		C3	C3	C3	C3	C3	C3	C3	C3	C3	C3	C3	C3	C1	C3	C3
	Map Resolution (Å)
		FSC threshold (0.143)	3.8	3.6	4.1	3.2	3	3.1	3.9	3.6	3.5	3.9	3.8	3.4	3.9	4.1	3.8
	Refinement and Validation
	Model Resolution		3.8	3.9	5	3.2	3	3.1	4.3	4.3	4.3	4.5	4.2	3.4	4.2	4.3	3.8
	Model composition
		Non-hydrogen atoms	14145	13926	13917	19965	19977	19806	20676	20499	20664	20652	19860	19845	16094	19305	19929
		Protein residues	1665	1662	1647	2385	2373	2364	2409	2418	2412	2406	2358	2394	1899	2358	2376
		Ligands	72	57	66	90	93	90	129	108	123	123	102	75	84	69	96
	Average B-factors (Å2)
		Protein	61.1	47.1	145.9	84.2	75.6	78.6	97.3	53.7	90	74.9	45.4	64.6	65.3	55.6	40.1
		Ligands	65.5	52.2	151.8	89.6	84.9	80.2	122.2	73.7	116	95.6	61.7	72.8	73	56.7	36.6
	R.m.s. deviations
		Bond lengths (Å)	0.003	0.002	0.002	0.005	0.005	0.005	0.002	0.002	0.005	0.005	0.002	0.002	0.006	0.002	0.005
		Bond angles (˚)	0.526	0.5	0.61	0.729	0.797	0.774	0.557	0.587	0.681	0.693	0.564	0.707	0.726	0.57	0.711
	Validation
		MolProbity score	1.8	1.5	1.7	1.7	1.6	1.5	1.9	1.6	1.5	1.4	1.7	1.8	1.7	1.7	1.8
		Clashscore (all atom)	8.8	4.6	7.3	6	5.3	4.7	6.7	5.6	5.6	5.8	6.8	5.7	6.6	8.3	6.2
		Poor rotamers (%)	0.6	1	1	0.9	0.9	0.7	1	0.9	1	1.3	0.6	0.5	0.6	0.9	0.8
	Ramachandran plot
		Favored (%)	95	96.1	97.8	95.3	95.6	96.2	96.1	96.5	96.8	96.9	97.4	94.9	96.5	96.6	93.9
		Allowed (%)	5	3.9	2.2	4.7	4.4	3.8	3.9	3.5	3.2	3.1	2.6	5.1	3.5	3.4	6.1
		Disallowed (%)	0	0	0	0	0	0	0	0	0	0	0	0	0	0	0
