# Supplementary material for: Induction of Broadly Neutralizing HIV Antibodies by a Two-Step Mechanism Informs Vaccine Design
Source: Science. Author manuscript; Available in PMC 2026 Jun 26. (PMC13308464; doi:10.1126/science.aec6396)
Supplement: Data S2 [file NIHMS2174568-supplement-Data_S2.xlsx]

## Sheet: Supplementary Data 2
									Tier-2 Autologous					Tier-2 Heterologous
		Group	RM ID	Weeks post-infection	Weeks post-imm		MLV		5MUT	5MUT. S334A	5MUT. D325N	BG505		T250	CAP256 SU	Q23	25710	BJOX02000	Ce1176	TRO11	CH119
									A1	A1	A1	A1		02_AG	C	A1	C	07_BC	C	B	07_BC
		1	V631	20	36		<20		897.666	1908.4	893.655	<20		<20	<20	<20	<20	<20	<20	<20	<20
				32	48		<20		505	1273	1068	90		<20	<20	<20	<20	<20	<20	<20	<20
				40	56		<20		878.735	1247.35	361.533	101.286		<20	<20	<20	<20	<20	<20	<20	<20
				44	60		<20		903.342	1016.47	463.607	157.505		<20	<20	<20	<20	<20	<20	<20	<20
				48	64		<20		639.386	932.836	368.868	40.1123		<20	<20	<20	<20	<20	<20	<20	<20
			V632	20	36		<20		1266.78	1637.47	771.605	134		<20	<20	<20	<20	<20	<20	<20	<20
				32	48		<20		1844	685	2247	646		<20	<20	<20	<20	<20	<20	<20	<20
				40	56		<20		3665.69	895.255	2279.46	215.564		<20	<20	<20	<20	<20	<20	<20	<20
				44	60		<20		1833.85	510.986	1300.22	304.044		<20	<20	<20	<20	<20	<20	<20	<20
				48	64		<20		2837.68	264.62	1813.57	77.6398		<20	<20	<20	<20	<20	<20	<20	<20
			V633	20	36		<20		5750.43	2366.3	5133.47	450		<20	<20	<20	47.7327	<20	<20	<20	<20
				32	48		<20		3077	1187	2692	691		24	37	368	225	28.0112	43	85	100
				40	56		<20		2676.66	1380.45	2562.13	415.628		85.1789	32.1027	162.787	98.912	25.1067	<20	32.4886	54.7945
				44	60		<20		2723.31	1342.28	1442.79	566.893		82.0345	22.7376	229.832	127.356	34.4709	<20	42.9369	99.6016
				48	64		<20		1998	1032.2	1148.24	568.182		90.5797	<20	244.141	37.2717	53.3618	<20	<20	<20
				65	81		<20		657	571.755	494.071	298		33.4225	20.1694	162.813	<20	28.082	<20	<20	<20
				74	90		<20		495	461	392	225		26.3574	<20	297.53	<20	37.0508	<20	<20	<20
			V634	20	36		<20		6406.15	8525.15	2629.5	919		<20	<20	<20	33.2668	<20	<20	<20	<20
				24	40		<20		2658.16	4591.37	1707.36	663.13		28.9436	<20	99.2063	37.8931	<20	<20	<20	<20
				28	44		<20		3828.48	5063.29	2007.63	669.792		96.8054	<20	326.477	277.239	<20	49.9002	138.179	54.2594
				32	48		<20		4092	8000	3224	1724		239	22	887	629	68.8705	98	422	93
				36	52		<20		2994.91	5621.14	2572.02	1392.95		406.669	65.7895	589.971	430.663	107.875	204.415	628.141	120.482
				40	56		<20		6402.05	7102.27	3575.26	2459.42		541.712	64.3087	1241.31	743.494	136.687	202.224	1076.31	159.898
				44	60		<20		4914	3614.02	2928.26	1109.02		783.085	42.4809	1590.33	1117.19	192.901	237.869	802.568	122.489
				48	64		<20		5780.35	5107.25	3855.05	1630.79		1092.06	28.8184	2094.24	1110.49	141.945	291.375	913.242	277.932		Reciprocal ID50
				65	81		<20		953.289	5521.81	1080.85	860.585		490.918	27.3823	435.161	104.899	70.2741	39.7456	182.882	39.8248		<20
				74	90		<20		952.381	3894.08	1054.07	573.066		209.424	<20	264.831	92.3361	47.3485	24.1429	91.4913	35.3857		20-100
			V635	20	36		<20		6064.28	10415.6	2697.6	657		<20	<20	<20	<20	<20	<20	<20	<20		100-1000
				24	40		<20		2339.73	6042.3	1575.55	478.24		<20	<20	<20	<20	<20	<20	<20	<20		1000-10000
				28	44		<20		6472.49	12100.7	852.515	364.564		<20	<20	36.4964	<20	<20	<20	<20	<20		10000-100000
				32	48		<20		7364	10476	1285	585		<20	22	135	<20	20.1816	<20	<20	<20
				40	56		<20		7042.25	7593.01	3327.79	428.082		<20	120.048	1225.19	<20	474.158	57.6037	127.959	116.414
				44	60		<20		7593.01	5263.16	1715.85	537.924		<20	323.52	1980.59	44.9035	877.963	92.6784	197.746	259.943
				48	64		<20		4201.68	6657.79	3228.93	870.322		92.081	296.648	1688.62	48.0077	497.512	116.686	180.538	251.762
				65	81		<20		6518.9	3815.34	1410.04	722.543		104.221	210.793	700.28	61.7284	337.952	35.4108	112.02	71.2251
				74	90		<20		2465.48	3913.89	1825.48	390.93		41.3907	130.497	497.265	44.405	577.034	56.2746	105.108	124.813
		2	V638	20	36		<20		2274.8	3441.16	1825.82	545.554		<20	<20	<20	<20	<20	<20	<20	<20
				32	48		<20		2350	1601	1923	815		<20	<20	<20	<20	<20	<20	<20	<20
				40	56		<20		1300.39	343.289	2513.19	353.607		<20	<20	<20	<20	<20	31.0463	<20	<20
				44	60		<20		1843.32	531.35	1753.77	405.844		<20	<20	<20	<20	<20	52.2466	<20	<20
				52	68		<20		469.925	426.076	366.166	34.1297		<20	<20	<20	<20	<20	<20	<20	<20
				65	81		<20		753.58	419.639	292.227	59.7372		<20	<20	<20	<20	<20	<20	<20	<20
				74	90		<20		293.427	348.918	228.311	69.8324		23.9923	<20	<20	33.0469	<20	<20	<20	<20
			V639	20	36		<20		2900.23	5500.55	1984.13	454.959		29.5159	<20	33.1236	<20	<20	<20	<20	<20
				32	48		<20		6993	8354	4088	1326		34	46	127	<20	<20	<20	<20	<20
				40	56		<20		3765.06	5467.47	6075.33	851.789		64.1026	<20	97.1817	<20	<20	<20	<20	<20
				44	60		<20		3219.58	3885	3100.78	250.941		71.1744	131.527	401.606	<20	<20	<20	<20	<20
				52	68		<20		2896.03	4490.35	4081.63	248.571		20.1288	<20	126.374	<20	<20	<20	<20	<20
				56	72		<20		3513.7	6684.49	5344.74	977.517		<20	<20	232.883	<20	<20	<20	<20	<20
				65	81		<20		2160.29	3616.64	1734.61	700.771		50.2513	<20	590.667	<20	26.4131	<20	<20	<20
				74	90		<20		2458.81	4830.92	1420.86	463.177		30.4599	<20	251.193	22.7118	25.8799	<20	<20	<20
			V640	20	36		<20		5509.64	7570.02	4022.53	1454.55		<20	<20	<20	<20	<20	<20	<20	<20
				32	48		<20		5614.82	3808.07	3907.78	1220		<20	<20	<20	<20	<20	<20	<20	<20
				40	56		<20		4230.12	2068.25	4670.71	986.193		<20	<20	74.6269	<20	<20	26.0892	40.2576	<20
				44	60		<20		4496.4	2067.4	2543.23	420.698		<20	<20	41.3907	<20	<20	<20	<20	<20
				52	68		<20		2367.42	953.289	2088.12	174.49		<20	<20	44.5831	<20	<20	<20	<20	<20
				65	81		<20		1086.96	954.198	853.971	446.03		<20	<20	94.518	<20	<20	<20	<20	<20
				74	90		<20		1000.6	789.266	551.572	195.198		<20	<20	50.1002	<20	<20	<20	<20	<20
			V641	20	36		<20		2416.04	3478.26	4201.68	128.025		<20	<20	<20	<20	<20	<20	<20	<20
				24	40		<20		1753.77	6329.11	3498.95	110.193		29.824	<20	<20	26.001	<20	<20	<20	<20
				28	44		<20		3318.95	8149.96	3471.02	190.84		81.103	22.9621	62.9327	56.4653	<20	23.5128	28.401	<20
				32	48		<20		2258.87	3790.75	2901.07	220		27	47	152	422	<20	<20	33	24
				40	56		<20		4768.72	1131.61	3428.18	444.247		36.483	825.764	2256.83	1177.72	<20	130.531	192.234	152.695
				44	60		<20		6600.66	9276.44	9140.77	400.641		399.042	1788.59	2038.32	1419.85	<20	375.375	185.048	610.874
				52	68		<20		2862.87	1363.88	3289.47	395.57		562.746	176.554	424.448	344.353	<20	76.1035	71.736	37.5094
				56	72		<20		1992.03	2380.39	2886	298.063		1833.52	86.2813	765.697	244.858	<20	23.2666	50.4286	42.9
				65	81		<20		2885.17	2041.65	8488.96	328.084		2683.12	165.153	1667.22	110.169	49.6278	53.9957	20.9249	52.9101
				74	90		<20		3104.63	945.18	4655.49	190.295		3891.05	457.247	804.505	193.087	42.2833	88.2613	62.8141	109.541
			V642	20	36		<20		2741.23	3627.13	1075.04	501.756		<20	<20	<20	<20	<20	<20	<20	<20
				32	48		<20		2845.76	5998.8	1152.6	509		<20	<20	<20	<20	<20	<20	<20	<20
				40	56		<20		1330.49	7052.19	6325.11	717.875		<20	<20	<20	<20	<20	<20	<20	<20
				44	60		<20		4187.6	7315.29	1089.32	724.638		<20	<20	<20	<20	<20	<20	<20	<20
			V644	20	36		<20		507.872	661.376	356.125	50.1002		<20	<20	<20	<20	<20	<20	<20	<20
				32	48		<20		404.04	1054.52	452.899	41.8936		<20	<20	<20	<20	<20	<20	<20	<20
				40	56		<20		181.951	449.236	397.614	42.5713		<20	<20	<20	<20	<20	<20	<20	<20
				44	60		<20		455.373	668.896	228.05	24.3487		<20	<20	<20	<20	<20	<20	<20	<20
			V645	12	28		<20		695.41	709.723	216.591	41.6667		<20	<20	<20	<20	<20	<20	<20	<20
				20	36		<20		10621.3	12310.7	9970.09	223.314		<20	<20	360.49	<20	<20	<20	<20	<20
				24	40		<20		8467.4	10723.9	11025.4	228.624		26.6596	20.5002	237.023	<20	<20	<20	<20	<20
				28	44		<20		16460.9	16531.7	13377.9	489.237		374.111	84.6024	376.932	20.8507	<20	<20	<20	<20
				32	48		<20		12561.2	17152.7	19758.9	1369.3		425.17	288.351	551.268	41.9111	55.6483	<20	<20	<20
				40	56		<20		11429.9	12229.4	9689.92	1364.63		1508.3	403.063	844.595	82.0345	165.153	37.2717	121.625	23.5905
				44	60		<20		11947.4	13646.3	17699.1	494.071		2464.88	1384.66	1768.97	147.951	401.768	96.3391	272.183	79.2393
				52	68		<20		6622.52	10189.5	7955.45	713.776		528.821	224.972	607.903	47.0146	168.52	24.9875	121.271	27.7316
				56	72		<20		13666.8	16826.5	14654.2	730.46		2152.85	369.959	1182.31	62.8141	197.161	39.093	98.0392	21.2044
				65	81		<20		3661.66	7369.2	3849.11	483.793		1291.99	241.313	977.517	41.7711	201.735	25.7334	138.504	34.626
				74	90		<20		2563.45	4310.34	1115.57	361.925		812.348	477.099	472.813	<20	27.5028	24.1313	49.8504	<20
		3	V650	16	N/A		<20		338.639	474.608	212.314	<20		<20	<20	<20	<20	<20	<20	<20	<20
				40	N/A		<20		3315	655.3	927.6	107.6		<20	<20	227.4	<20	<20	<20	<20	<20
				44	N/A		<20		7199.42	3219.58	3237.29	940.734		<20	<20	1770.54	<20	142.491	<20	<20	<20
				48	N/A		<20		11572.7	2339.73	2469.75	561.167		<20	26	5241.09	<20	508.388	334.336	355.999	138.889
				52	N/A		<20		4182.35	995.025	1513.32	232.288		<20	<20	1228.2	<20	368.732	47.0588	89.2857	34.6141
				60	N/A		<20		956.023	438.982	398.089	170.271		<20	<20	260.892	<20	79.4913	24.7525	21.978	<20
				68	N/A		<20		1098.66	257.732	502.008	161.996		<20	<20	171.38	<20	60.9385	21.8818	28.5796	<20
				72	N/A		<20		993.049	460.617	297.796	628.931		<20	<20	90.3342	<20	61.4628	<20	<20	<20
				80	N/A		<20		547.345	228.781	265.463	30.175		<20	<20	20.4834	<20	48.9476	<20	<20	<20
				85	N/A		<20		312.793	951.475	683.06	73.1529		<20	<20	67.7507	<20	<20	<20	<20	<20
			V651	16	N/A		<20		4061.74	1677.29	1528.58	<20		<20	<20	<20	<20	<20	<20	<20	<20
				40	N/A		<20		15788	7633.6	9425.1	31.6		<20	<20	<20	<20	<20	<20	<20	<20
				44	N/A		<20		16469	8718.4	10047.2	36.4564		<20	<20	<20	<20	<20	<20	<20	<20
				48	N/A		<20		13721.2	8826.13	10570.8	64.3915		<20	<20	<20	<20	<20	<20	<20	<20
				52	N/A		<20		15444	7843.14	8250.83	<20		<20	<20	<20	<20	<20	<20	<20	<20
				60	N/A		<20		10801.5	7072.14	8453.09	35.9971		<20	<20	<20	<20	<20	<20	<20	<20
				68	N/A		<20		8424.6	7278.02	7739.94	39.4789		<20	<20	<20	<20	<20	<20	<20	<20
				72	N/A		<20		16257.5	4814.64	8244.02	44.287		<20	<20	<20	<20	<20	<20	<20	<20
				80	N/A		<20		5112.47	1857.36	3720.24	<20		<20	<20	<20	<20	<20	<20	<20	<20
				85	N/A		<20		6605.02	4595.59	4198.15	120.729		<20	<20	<20	<20	<20	<20	<20	<20
			CM03	16	N/A		<20		3195.91	1493.43	1622.32	486.145		<20	<20	<20	<20	<20	<20	<20	<20
				20	N/A		<20		3459	935	2184	158		<20	<20	32	<20	<20	<20	25	<20
				24	N/A		<20		3033.06	1114.7	2091.18	418.235		<20	<20	91.0747	<20	<20	<20	44.1696	<20
				28	N/A		<20		2258.87	1223.09	2022.24	179.921		<20	22.7894	65.4879	<20	<20	<20	36.9959	<20
				32	N/A		<20		2409.06	998.004	1745.81	386.698		<20	30.8833	99.7009	<20	<20	<20	39.968	<20
				36	N/A		<20		1970.06	1458.79	3478.26	177.179		<20	30.9023	42.8816	<20	<20	<20	43.6491	<20
				40	N/A		<20		1799.53	2131.29	2386.07	379.795		<20	<20	36.6972	<20	<20	<20	30.9406	<20
				44	N/A		<20		2224.69	1647.99	2820.87	208.638		<20	<20	49.1642	19.7941	<20	<20	<20	<20
				48	N/A		<20		1367.61	1310.79	2663.83	62.461		<20	<20	22.9991	<20	<20	<20	<20	<20
				52	N/A		<20		1970.06	1458.79	3478.26	177.179		<20	30.9023	42.8816	<20	<20	<20	43.6491	<20
				56	N/A		<20		521.105	558.036	877.963	41.7885		<20	73.3676	168.976	26.0349	26.096	<20	41.0509	27.115
				60	N/A		<20		216.591	266.17	569.801	26.476		<20	<20	23.7869	<20	<20	<20	<20	<20
			CK36	16	N/A		<20		115.26	151.515	125.235	<20		<20	<20	<20	<20	<20	<20	<20	<20
				20	N/A		<20		433	276	148	<20		<20	<20	<20	<20	<20	<20	<20	<20
				24	N/A		<20		418.936	266.809	307.125	26.3435		<20	<20	<20	<20	<20	<20	<20	<20
				28	N/A		<20		535.045	453.104	532.198	99.3049		<20	<20	<20	<20	<20	<20	<20	<20
				32	N/A		<20		891.266	944.287	1107.91	347.102		<20	<20	<20	<20	<20	<20	<20	<20
				36	N/A		<20		720.981	1131.48	1135.59	705.219		<20	<20	<20	<20	<20	<20	<20	<20
				40	N/A		<20		1401.54	1317.87	1096.25	448.029		<20	<20	<20	<20	<20	<20	<20	<20
				44	N/A		<20		875.657	703.235	951.475	323.311		<20	<20	<20	<20	<20	<20	<20	<20
				48	N/A		<20		903.342	724.113	666.667	157.53		<20	<20	<20	<20	<20	<20	<20	<20
				52	N/A		<20		720.981	1131.48	1135.59	705.219		<20	<20	<20	<20	<20	<20	<20	<20
				56	N/A		<20		547.046	637.755	610.874	117.883		<20	<20	<20	<20	<20	<20	<20	<20
				60	N/A		<20		457.247	486.618	616.523	229.305		<20	<20	<20	<20	<20	<20	<20	<20
			NN58	16	N/A		<20		6393.86	7173.6	3979.31	173.551		<20	<20	<20	<20	<20	<20	<20	<20
				20	N/A		<20		4726	8190	3381	1268		<20	<20	<20	<20	<20	<20	<20	<20
				24	N/A		<20		9680.54	5428.88	4020.91	1192.46		<20	<20	122.279	26.476	<20	<20	<20	<20
				28	N/A		<20		7535.8	5913.66	5063.29	1934.24		<20	<20	550.358	<20	<20	26.4901	<20	<20
				32	N/A		<20		6341.15	4502.48	2869.44	1092.18		<20	<20	610.501	<20	<20	35.0385	<20	<20
				36	N/A		<20		3628.45	4011.23	2406.16	912.409		<20	<20	350.14	<20	<20	43.4405	<20	<20
				40	N/A		<20		3553.66	2437.24	2063.56	518.403		<20	<20	195.16	29.6912	<20	40.8998	<20	<20
				44	N/A		<20		2481.39	2044.57	2244.17	626.959		<20	<20	700.771	33.8983	<20	67.2495	<20	<20
				48	N/A		<20		2429.54	1694.63	1790.19	255.037		<20	<20	450.653	48.2625	<20	68.1199	<20	<20
				52	N/A		<20		3628.45	4011.23	2406.16	912.409		<20	<20	350.14	54.2594	<20	82.3723	<20	<20
				56	N/A		<20		1618.65	1995.61	2250.73	220.41		<20	<20	218.103	43.2526	<20	31.3676	<20	<20
				60	N/A		<20		902.527	866.551	860.585	113.25		<20	<20	139.782	<20	<20	<20	<20	<20
			NN39	16	N/A		<20		4699.25	5434.78	4854.37	481.928		<20	<20	<20	<20	<20	<20	<20	<20
				20	N/A		<20		11101	11380	7716	1218		<20	<20	42	<20	<20	<20	<20	<20
				24	N/A		<20		13890.8	6968.64	5640.16	1310.44		<20	<20	1435.54	<20	125.549	51.0986	<20	<20
				28	N/A		<20		6635.7	3614.02	5733.94	1289.82		<20	37.5375	1168.91	<20	200.04	63.0915	39.5257	<20
				32	N/A		<20		8071.03	4699.25	16339.9	1720.58		32.2581	353.607	2403.85	20.3957	980.392	481.232	426.257	395.101
				36	N/A		<20		13161.4	5443.66	35714.3	1322.75		193.274	1000	4629.63	138.985	3448.28	1680.11	1082.49	1379.69
				40	N/A		<20		9025.27	4784.69	55648.3	1412.83		306.748	170.561	1722.95	106.078	492.854	216.403	411.184	316.857
			AM12	12	N/A		<20		52	113	55	<20		<20	<20	<20	<20	<20	<20	<20	<20
				16	N/A		<20		375	277	176	<20		<20	<20	<20	<20	<20	<20	<20	<20
				24	N/A		<20		7364	572	1633	3472		65	558	923	53	125	73	<20	<20
				32	N/A		<20		4352	2077	2859	721		347	536	696	353	202	369	184	35
				36	N/A		<20		13495	2149	5373	1069		5464	2332	2189	1465	741	552	227	124
				40	N/A		<20		4836	1196	3515	607		3034	1308	1179	581	345	321	172	52
				44	N/A		<20		9398	2817	6435	846		5602	2471	2255	1400	995	623	446	250
				48	N/A		<20		1855.63	179.986	1482.14	356		2413	1362	730	517	391	336	114	81
				*51	N/A		<20		1512.63	693.963	775.194	119		1412	345	407	238	159	171	48	<20
			AJ09	12	N/A		<20		1301	763	710	<20		<20	<20	<20	<20	<20	<20	<20	<20
				16	N/A		<20		3018	3233	183	<20		<20	<20	<20	<20	<20	<20	<20	<20
				24	N/A		<20		2307	2822	1103	286		<20	21	24	<20	<20	<20	<20	<20
				32	N/A		<20		1239	1780	974	342		41.2712	<20	<20	<20	<20	<20	<20	<20
				36	N/A		<20		644	996	362	148		23.3536	<20	<20	<20	<20	<20	<20	<20
				40	N/A		<20		518	1869	534	97		26	<20	149	<20	<20	<20	<20	<20
				44	N/A		<20		404	5222	405	116		101	<20	96	<20	<20	<20	<20	<20
				48	N/A		<20		1285.02	7587.25	879.507	110		57	48	166	29	<20	<20	<20	32
				52	N/A		<20		3180.66	10555.2	1490.98	143		145	159	627	31	<20	25	<20	75
				56	N/A		<20		2608	3609	1306	123		167	216	682	123	64	41	62	120
				60	N/A		<20		3435	9042	1559	60		44	24	181	32	<20	<20	31.9898	27
				64	N/A		<20		15326	9452	980	102		85	126	259	68	<20	<20	83	81
				68	N/A		<20		3519	4407	1256	158		73	196	962	32	25	<20	61	51
				76	N/A		<20		4249.89	6596.31	1085.78	219.684		59.8802	36.7377	394.945	26.7881	<20	<20	<20	<20
				80	N/A		<20		2491.9	3628.45	768.049	132.345		49.2368	63.5728	365.364	51.3875	<20	<20	<20	<20
				84	N/A		<20		2125.4	3347.84	757.002	96.8054		39.6668	24.0558	184.06	<20	<20	<20	<20	<20
			AH82	12	N/A		<20		85	<20	<20	<20		<20	<20	<20	<20	<20	<20	<20	<20
				16	N/A		<20		3352	250	623	30.7977		<20	<20	<20	<20	<20	<20	<20	<20
				24	N/A		<20		4598	402	1309	435		<20	20	40	<20	<20	<20	<20	<20
				32	N/A		<20		4378	606	3256	388		25	21	32	<20	<20	<20	<20	<20
				36	N/A		<20		4097	546	2917	459		<20	<20	<20	<20	<20	<20	<20	<20
				40	N/A		<20		2473	382	2007	328		34	52	28	<20	<20	<20	<20	<20
				44	N/A		<20		1633	245	1127	225		53	43	34	<20	<20	<20	<20	<20
				48	N/A		<20		3274.39	1361.29	2123.59	218		37	33	<20	<20	<20	<20	<20	<20
				52	N/A		<20		2335.36	262.261	1203.51	265		26	<20	26	<20	<20	<20	<20	<20
				56	N/A		<20		1203	159	622	158		<20	<20	<20	<20	<20	<20	<20	<20
				60	N/A		<20		1076	217	596	151		<20	<20	<20	<20	<20	<20	<20	<20
				80	N/A		<20		824.402	401.123	499.75	220.313		<20	<20	<20	21.3265	<20	<20	<20	<20
				84	N/A		<20		1039.83	373.274	719.424	338.524		<20	<20	<20	<20	<20	<20	<20	<20
			AG99	12	N/A		<20		46	48	24	<20		<20	<20	<20	<20	<20	<20	<20	<20
				16	N/A		<20		300	364	223	<20		<20	<20	<20	<20	<20	<20	<20	<20
				24	N/A		<20		606	771	337	<20		<20	<20	<20	<20	<20	<20	<20	<20
				32	N/A		<20		333	402	273	<20		<20	<20	<20	<20	<20	<20	<20	<20
				56	N/A		<20		155.618	211.149	143.575	<20		<20	<20	<20	<20	<20	<20	<20	<20
				80	N/A		<20		84.246	174.307	73.5835	<20		<20	<20	<20	51.2033	<20	<20	<20	<20
				112	N/A		<20		75	76	61	<20		<20	<20	<20	<20	<20	<20	<20	<20
				116	N/A		<20		41.806	60.35	39.5883	<20		<20	<20	<20	<20	<20	<20	<20	<20
